# Supplementary material for: Re-evaluating the Systematics of Dendrolycopodium Using Restriction-Site Associated DNA-Sequencing
Source: Front Plant Sci. 2022 Jun 9;13:912080. doi: 10.3389/fpls.2022.912080 (PMC9218423; doi:10.3389/fpls.2022.912080)
Supplement: Supplementary file 2 [file Table_2.xlsx]

## Sheet: Supplement1
Supplementary Table 1 Collection information for all plant samples.
Sample name	Herbarium	Herbarium ID	ID	Species	Latitude	Longitude	Elevation	Locality	Collector	Sequencing success
Dhi11	UC	Fern Labs Database #13847	ARP_CJR-5392	Dendrolycopodium hickeyi	41.448	-71.5368	60	Washington Co, RI	Rothfels	Success
Dve1	UC	Fern Labs Database #12556	ARP_DB-12556	Dendrolycopodium verticale	29.5464	103.337	2459	Mt. Emeishan, Sichuan, China	Rothfels	Success
Dve2	UC	Fern Labs Database #12557	ARP_DB-12557	Dendrolycopodium verticale	29.5166	103.332	2991	Mt. Emeishan, Sichuan, China	Rothfels	Success
Didi1	BH	N/A	ARP0001	Diphasiastrum digitatum	42.5446	-76.2667	326	McLean Bog	A.R. Petlewski	Success
Dde25	BH	N/A	ARP0004	Dendrolycopodium dendroideum	42.5481	-76.2663	326	McLean Bog	A.R. Petlewski	Success
Dsp5	BH	N/A	ARP0005	Dendrolycopodium sp.	42.548	-76.2663	326	McLean Bog	A.R. Petlewski	Success
Dob20	BH	N/A	ARP0007	Dendrolycopodium obscurum	42.548	-76.2663	326	McLean Bog	A.R. Petlewski	Success
Dob21	BH	N/A	ARP0008	Dendrolycopodium obscurum	42.548	-76.2664	326	McLean Bog	A.R. Petlewski	Success
Dob22	BH	N/A	ARP0009	Dendrolycopodium obscurum	42.5479	-76.2664	326	McLean Bog	A.R. Petlewski	Success
Dob23	BH	N/A	ARP0011	Dendrolycopodium obscurum	42.5479	-76.2664	326	McLean Bog	A.R. Petlewski	Success
Dsp2	BH	N/A	ARP0012	Dendrolycopodium dend x obs	42.549	-76.267	326	McLean Bog	A.R. Petlewski	Success
Dde26	BH	N/A	ARP0014	Dendrolycopodium dendroideum	42.5491	-76.267	326	McLean Bog	A.R. Petlewski	Success
Dsp3	BH	N/A	ARP0015	Dendrolycopodium dend x obs	42.549	-76.267	326	McLean Bog	A.R. Petlewski	Success
Dob24	BH	N/A	ARP0016	Dendrolycopodium obscurum	42.5491	-76.267	326	McLean Bog	A.R. Petlewski	Success
Dob25	BH	N/A	ARP0017	Dendrolycopodium obscurum	42.5491	-76.2669	326	McLean Bog	A.R. Petlewski	Success
Dde27	BH	N/A	ARP0018	Dendrolycopodium dendroideum	42.5491	-76.2669	326	McLean Bog	A.R. Petlewski	Success
Dob26	BH	N/A	ARP0019	Dendrolycopodium obscurum	42.5493	-76.2667	326	McLean Bog	A.R. Petlewski	Success
Dob27	BH	N/A	ARP0021	Dendrolycopodium obscurum	42.5494	-76.2667	326	McLean Bog	A.R. Petlewski	Success
Dob28	BH	N/A	ARP0022	Dendrolycopodium obscurum	42.5494	-76.2668	326	McLean Bog	A.R. Petlewski	Success
Dob29	BH	N/A	ARP0023	Dendrolycopodium obscurum	42.5494	-76.2668	326	McLean Bog	A.R. Petlewski	Success
Dsp13	BH	N/A	ARP0025A	Dendrolycopodium sp.	42.3554	-76.3732	554	Bald Hill	A.R. Petlewski	Success
Dsp6	BH	N/A	ARP0028A	Dendrolycopodium sp.	42.3552	-76.3734	554	Bald Hill	A.R. Petlewski	Success
Dsp7	BH	N/A	ARP0029A	Dendrolycopodium sp.	42.3552	-76.3732	554	Bald Hill	A.R. Petlewski	Success
Dsp8	BH	N/A	ARP0029D	Dendrolycopodium sp.	42.3552	-76.3732	554	Bald Hill	A.R. Petlewski	Success
Dsp14	BH	N/A	ARP0031A	Dendrolycopodium sp.	42.3554	-76.3726	554	Bald Hill	A.R. Petlewski	Success
Dsp9	BH	N/A	ARP0032B	Dendrolycopodium sp.	42.3548	-76.3714	554	Bald Hill	A.R. Petlewski	Success
Dsp10	BH	N/A	ARP0032C	Dendrolycopodium sp.	42.3548	-76.3714	554	Bald Hill	A.R. Petlewski	Success
Dsp11	BH	N/A	ARP0032D	Dendrolycopodium sp.	42.3548	-76.3714	554	Bald Hill	A.R. Petlewski	Success
Dob30	BH	N/A	ARP0032E	Dendrolycopodium obscurum	42.3548	-76.3714	554	Bald Hill	A.R. Petlewski	Success
Dob31	BH	N/A	ARP0032G	Dendrolycopodium obscurum	42.3548	-76.3714	554	Bald Hill	A.R. Petlewski	Success
Dsp12	BH	N/A	ARP0032H	Dendrolycopodium sp.	42.3548	-76.3714	554	Bald Hill	A.R. Petlewski	Success
Lcl1	BH	N/A	ARP0033A	Lycopodium clavatum	42.3371	-76.339	454	Shindagin	A.R. Petlewski	Success
San1	BH	N/A	ARP0033D	Spinulum annotinum	42.3371	-76.339	454	Shindagin	A.R. Petlewski	Success
Dde28	BH	N/A	ARP0033E	Dendrolycopodium dendroideum	42.3371	-76.339	454	Shindagin	A.R. Petlewski	Success
Dde29	BH	N/A	ARP0033F	Dendrolycopodium dendroideum	42.3371	-76.339	454	Shindagin	A.R. Petlewski	Success
Dde30	BH	N/A	ARP0033H	Dendrolycopodium dendroideum	42.3371	-76.339	454	Shindagin	A.R. Petlewski	Success
Dde7	BH	BH 000 077 103	BH 000 077 103	Dendrolycopodium dendroideum	44.8917	-68.0647	200	Lead Mtn, Hancock ME	Choo	Failed
Dob1	BRU	BRU 00024697	BRU 00024697	Dendrolycopodium obscurum	41.6124	-71.6211	104	Kent, RI	Buhr & Rustini	Failed
Dhi10	BRU	BRU 00028149	BRU 00028149	Dendrolycopodium hickeyi	41.5414	-71.5903	60	Washington Co, RI	Whitfeld	Success
Dob4	BRU	BRU 00033454	BRU 00033454	Dendrolycopodium obscurum	41.8748	-71.3206	27	Seekonk, MA	Johnson & Pisaturo	Success
Dhi8	BRU	BRU 00033455	BRU 00033455	Dendrolycopodium hickeyi	41.6017	-71.7267	52	Kent Co. RI	Adams, Hasslinger, & Grande	Success
Dob2	BRU	BRU 00036941	BRU 00036941	Dendrolycopodium obscurum	42.2758	-73.3042	329	Berkshire, MA	Dunca, Whitfiel, Pisturo	Failed
Dhi1	BRU	BRU 00050362	BRU 00050362	Dendrolycopodium hickeyi	48.1561	-91.7969	415	Lake Co, MN	Whitfeld & Lee	Failed
Dhi7	BRU	BRU 00051467	BRU 00051467	Dendrolycopodium hickeyi	41.9965	-71.4444	139	Cumberland, RI	Hecht & Davis	Success
Dhi4	BRU	BRU 00056674	BRU 00056674	Dendrolycopodium hickeyi	41.9963	-71.4421	135	Cumberland, RI	Whitfeld	Success
Dhi9	BRU	BRU 00058361	BRU 00058361	Dendrolycopodium hickeyi	48.1942	-91.9767	410	St. Louis Co. MN	Whitfeld &Lee	Success
Dob5	BRU	BRU 00060266	BRU 00060266	Dendrolycopodium obscurum	41.5392	-71.1528	43	Newport Co, RI	Burdo & Steyn	Success
Dhi5	BRU	BRU 00064143	BRU 00064143	Dendrolycopodium hickeyi	41.6462	-71.7495	134	West Greenwich, RI	Whitfeld	Success
Dhi6	BRU	BRU 00066910	BRU 00066910	Dendrolycopodium hickeyi	42.0062	-71.435	103	Cumberland, RI	Whitfeld & Florsheim	Success
Dob6	BRU	BRU 00073456	BRU 00073456	Dendrolycopodium obscurum	41.4775	-71.7036	39	Richmond, RI	Mancini & Moore	Success
Dde9	ID	ID000292	ID000292	Dendrolycopodium dendroideum	48.6167	-116.983	814	Bonner Co. ID	Gray	Success
Dde8	ID	ID000297	ID000297	Dendrolycopodium dendroideum	48.6167	-117.1	1041	Pend Oreille Co. WA	Gray	Success
Dde10	BH	N/A	JC-1	Dendrolycopodium dendroideum	48.2383	-78.2828	269	Quebec, Canada	Yin, Riendeau, & Bignonneau	Success
Dhi12	BH	N/A	JC-2	Dendrolycopodium hickeyi	48.2292	-78.279	283	Quebec, Canada	Yin, Riendeau, Bignonneau, & Offroy	Success
Dde11	BH	N/A	JC-3	Dendrolycopodium dendroideum	47.9867	-79.3025	308	Quebec, Canada	Hernandez-Rodriguez	Success
Dde12	BH	N/A	JC-4	Dendrolycopodium dendroideum	47.9867	-79.3025	308	Quebec, Canada	Hernandez-Rodriguez	Success
Dde13	BH	N/A	JC-5	Dendrolycopodium dendroideum	47.357	-71.536	734	Quebec, Canada	Bell-Doyon	Success
Dde14	BH	N/A	JC-6	Dendrolycopodium dendroideum	47.482	-71.554	708	Quebec, Canada	Bell-Doyon	Success
Dju5	TAIF	Taiwan Forestry Research Institute 349236	LYK 349236	Dendrolycopodium juniperoideum	24.1614	121.286	3275-3417	Hualien County, Taiwan	Pi-Fong Lu	Success
Dde15	MONTU	165141	MONTU 165141	Dendrolycopodium dendroideum	47.0339	-112.387	1661	Lewis and Clark Co. MT	Varga	Success
Dde16	NY	1070818	NY 1070818	Dendrolycopodium dendroideum	44.8461	-70.6619	720	Franklin Co, ME	Atha & Simmons	Success
Dob16	NY	1070863	NY 1070863	Dendrolycopodium obscurum	36.6254	-81.5014	1520	Grayson Co. VA	Atha	Success
Dob7	NY	1096861	NY 1096861	Dendrolycopodium obscurum	41.1806	-73.5856	150	Westchester, NY	Matos	Success
Dob12	NY	2200638	NY 2200638	Dendrolycopodium obscurum	38.7361	-76.7317	12	Federalsburk, MD	Longbottom	Success
Dob15	NY	2219075	NY 2219075	Dendrolycopodium obscurum	39.2767	-75.4822	9	Kent Co DE	Longbottom	Success
Dde3	NY	2696034	NY 2696034	Dendrolycopodium dendroideum	44.5742	-68.1297	70	Steuben, ME	Matos	Failed
Dhi13	NY	2696059	NY 2696059	Dendrolycopodium hickeyi	44.6077	-68.0381	70	Hancock Co. ME	Matos	Success
Dob17	NY	2696066	NY 2696066	Dendrolycopodium obscurum	44.46	-67.9286	200	Hancock Co. ME	Matos	Success
Dob11	NY	2902602	NY 2902602	Dendrolycopodium obscurum	39.1425	-76.6622	30	Dunkirk, MD	Longbottom	Success
Dob8	NY	3147990	NY 3147990	Dendrolycopodium obscurum	41.054	-73.233	0	Luzerne Co, PA	Montgomery	Success
Dob9	NY	3148031	NY 3148031	Dendrolycopodium obscurum	39.9647	-74.9225	20	Burlington Co, NJ	Longbottom	Success
Dob10	NY	3148040	NY 3148040	Dendrolycopodium obscurum	38.7586	-75.7319	11	Caroline Co, MD	Longbottom	Success
Dob14	NY	3148050	NY 3148050	Dendrolycopodium obscurum	39.5689	-75.7175	29	New Castle Co. DE	Naczi	Success
Dob13	NY	3148058	NY 3148058	Dendrolycopodium obscurum	38.8058	-75.5128	20	Owens, DE	Longbottom	Success
Dsp1	NY	3148212	NY 3148212	Dendrolycopodium dend x obs	41.0667	-75.5	570	Monroe Co. PA	Nee & Atha	Success
Dde2	NY	3148213	NY 3148213	Dendrolycopodium dendroideum	46.0383	-89.4422	540	Plum Lake, WI	Majestyk	Failed
Dhi15	NY	3148354	NY 3148354	Dendrolycopodium hickeyi	39.1897	-75.6483	12	Kent Co DE	Naczi	Success
Dhi14	NY	3418300	NY 3418300	Dendrolycopodium hickeyi	44.4772	-73.5767	276	Clinton Co NY	Naczi	Success
Dju1	NY	3831738	NY 3831738	Dendrolycopodium juniperoideum	52.3547	143.008	15	Sakhalin Island, Russia	Legler	Success
Dju2	NY	3831742	NY 3831742	Dendrolycopodium juniperoideum	45.8014	149.904	4	Urup, Russia	Gage	Success
Dju3	NY	3831746	NY 3831746	Dendrolycopodium juniperoideum	49.7297	121.524	120	Sakhalin Island, Russia	Legler	Success
Dob18	VT	UVMVT025001	UVMVT025001	Dendrolycopodium obscurum	44.55	-73.28	32	Colchester VT	Testo	Success
Dob19	VT	UVMVT025002	UVMVT025002	Dendrolycopodium obscurum	44.45	-73.23	32	South Burlington VT	Testo	Success
Dde19	VT	UVMVT025913	UVMVT025913	Dendrolycopodium dendroideum	44.35	-72.8	243	Duxbury VT	Shustack	Success
Dhi2	VT	UVMVT067105	UVMVT067105	Dendrolycopodium hickeyi	44.4	-72.31	355	Cabot, VT	Barrington	Failed
Dde18	VT	UVMVT185442	UVMVT185442	Dendrolycopodium dendroideum	43.88	-73.66	358	Essex Co. NY	Testo	Success
Dde17	VT	UVMVT185451	UVMVT185451	Dendrolycopodium dendroideum	42.516	-74.149	465	Rensselaerville, NY	Testo	Success
Dhi17	WTU	WTU-V-017135	WTU-V-017135	Dendrolycopodium hickeyi	42.45	-71.342	45	Middlesex Co MA	Sika	Success
Dde4	WTU	WTU-V-019872	WTU-V-019872	Dendrolycopodium dendroideum	47.7901	-121.559	597	Snohomish Co WA	Legler	Failed
Dde21	WTU	WTU-V-022767	WTU-V-022767	Dendrolycopodium dendroideum	54.9385	-131.377	85	Duke Island, AK	Stensvold	Success
Dde20	WTU	WTU-V-029523	WTU-V-029523	Dendrolycopodium dendroideum	58.3103	-134.118	14	Juneau Quad, AK	Parker & Rains	Success
Dde6	WTU	WTU-V-040733	WTU-V-040733	Dendrolycopodium dendroideum	47.9983	142.899	40	Sakhalin Island, Russia	Legler	Failed
Dde5	WTU	WTU-V-040734	WTU-V-040734	Dendrolycopodium dendroideum	49.7297	142.524	220	Sakhalin Island, Russia	Legler	Failed
Dhi16	WTU	WTU-V-040749	WTU-V-040749	Dendrolycopodium hickeyi	43.0006	-72.5269	117	Franklin Co MA	Legler	Success
Dde23	WTU	WTU-V-040762	WTU-V-040762 (1)	Dendrolycopodium dendroideum	49.7297	142.524	120	Sakhalin Island, Russia	Legler	Success
Dde24	WTU	WTU-V-040762	WTU-V-040762 (2)	Dendrolycopodium dendroideum	49.7297	142.524	120	Sakhalin Island, Russia	Legler	Success
Dju4	WTU	WTU-V-040763	WTU-V-040763	Dendrolycopodium juniperoideum	52.3547	143.008	15	Sakhalin Island, Russia	Legler	Success
Dhi3	WTU	WTU-V-040827	WTU-V-040827	Dendrolycopodium hickeyi	42.45	-71.342	45	Middlesex Co MA	Zika	Failed
Dde22	WTU	WTU-V-041247	WTU-V-041247	Dendrolycopodium dendroideum	47.0339	-112.387	1923	Cadott Creek Quad, MT	Varga	Success
Dob3	WTU	WTU-V-041809	WTU-V-041809	Dendrolycopodium obscurum	42.5006	-72.5269	117	Franklin Co MA	Legler	Failed
Dsp4	WTU	WTU-V-041811	WTU-V-041811	Dendrolycopodium sp.	47.25	142.817	91	Sakhalin Island, Russia	Joneson	Failed
Dde1	WTU	WTU-V-041812	WTU-V-041812	Dendrolycopodium dend x Asia	46.9	143.05	40	Sakhalin Island, Russia	Joneson	Success
