# Supplementary material for: Re-evaluating the Systematics of Dendrolycopodium Using Restriction-Site Associated DNA-Sequencing
Source: Front Plant Sci. 2022 Jun 9;13:912080. doi: 10.3389/fpls.2022.912080 (PMC9218423; doi:10.3389/fpls.2022.912080)
Supplement: Supplementary file 3 [file Table_3.xlsx]

## Sheet: Sheet1
Supplementary Table 2 | STRUCTURE output information as visualized by STRUCTURE HARVESTER (Earl and vonHoldt, 2012).
	Reps	Mean LnP(K)	Stdev LnP(K)	Ln'(K)	|Ln'(K)|	DeltaK
2	3	-768530	41.8685	NA	NA	NA
3	3	-629311	270.136	139218	86506	320.231
4	3	-576599	60748.7	52712.3	44339.7	0.729887
5	3	-568227	2175.84	8372.63	8271.25	3.8014
6	2	-568125	2438.17	101.383	NA	NA
